# Supplementary material for: Design, Synthesis, and Biological Evaluation of Naphthoquinone Salts as Anticancer Agents
Source: Molecules. 2025 Apr 27;30(9):1938. doi: 10.3390/molecules30091938 (PMC12073298; doi:10.3390/molecules30091938)
Supplement: Supplementary file 1 [file molecules-30-01938-s001.zip]

Archive with 1 entries (1 files):
- molecules-3581104-supplementary.pdf
